# Supplementary material for: Asymmetry Analysis of Macular Inner Retinal Layers for Glaucoma Diagnosis: Swept-Source Optical Coherence Tomography Study
Source: PLoS One. 2016 Oct 20;11(10):e0164866. doi: 10.1371/journal.pone.0164866 (PMC5072638; doi:10.1371/journal.pone.0164866)
Supplement: S1 File — This supplementary material provides the anonymized raw dataset of the asymmetry anaylsis. (XLSX) [file pone.0164866.s001.xlsx]

## Sheet: Sheet1
No	Laterality (right=1,left=0)	CCT	Age	Sex (female=0,male=1)	Group (normal=0, glaucoma=1)	MD	PSD	VFI	average RNFL (Cirrus)	average GCIPL (Cirrus)	minimum GCIPL (Cirrus)	IOP	RNFL inter-hemispheric	RNFL inter-ocular	RNFL inter-hemispheric black superpixel	RNFL inter-ocular black superpixel	GCIPL inter-hemispheric	GCIPL inter-ocular	GCIPL inter-hemispheric black superpixel	GCIPL inter-ocular black superpixel	GCC inter-hemispheric	GCC inter-ocular	GCC inter-hemispheric black superpixel	GCC inter-ocular black superpixel	TRT inter-hemispheric	TRT inter-ocular	TRT inter-hemispheric black superpixel	TRT inter-ocular black superpixel
1	0	557	45	0	1	-2.18	2.55	98	67	58	53	15	-6.1547	-12.3003	0	40	-5.35953	-7.0212	58	80	-9.01478	-16.2718	5	68	-10.6337	-13.7415	65	43
2	1	385	73	0	1	-11.11	11.85	67	58	66	55	18	-8.70225	-8.64841	4	24	-4.43695	-2.49898	30	3	-10.2582	-7.75116	5	18	-13.6782	-7.67994	108	14
3	1	500	75	1	0	0.28	1.87	100	85	76	76	12	-4.09301	-0.0927471	0	0	-3.56363	-0.688626	28	1	-3.56599	-0.0254943	0	0	-6.25143	-0.0646618	3	0
4	1	554	49	0	1	-28.65	10.56	19	53	59	52	13	-3.90488	-3.19978	0	0	-4.45381	-3.04636	47	9	-5.23211	-3.27127	3	0	-6.82455	-5.03129	2	0
5	1	469	67	1	1	-19.34	15.7	29	52	55	40	10	-7.12595	-8.41634	32	34	-4.65537	-5.28796	54	28	-7.38719	-8.85367	36	20	-10.6241	-12.8139	58	40
6	0	537	69	1	1	-10.51	7.52	71	54	56	50	14	-4.06498	-21.7338	0	114	-4.79735	-9.72717	50	179	-6.22666	-29.2579	13	205	-13.1906	-25.3297	86	218
7	1	495	61	0	1	-6.24	8.9	89	81	83	70	10	-7.61832	-6.86931	18	12	-3.57206	-3.22793	18	3	-9.71035	-6.58408	35	15	-11.6165	-8.85538	76	15
8	1	500	73	0	1	-16.27	14.06	47	68	66	51	10	-14.3089	-4.99066	114	7	-4.59882	-2.27341	37	5	-14.4012	-3.81952	152	5	-19.3317	-2.82164	234	3
9	0	495	63	1	0	-1.43	1.81	99	82	89	86	14	-2.56158	-2.51206	0	0	-3.36821	-4.69306	22	25	-4.40935	-3.84781	1	5	-6.88853	-5.0157	10	6
10	0	570	55	0	1	-1.27	2.79	98	84	79	73	11	-3.6239	-5.61793	2	9	-3.38162	-2.63563	8	10	-5.04079	-5.0119	5	10	-3.76469	-3.38419	0	3
11	1	588	53	1	1	-3.63	8.8	91	68	66	51	12	-3.50407	-5.89135	0	3	-4.20959	-2.47713	29	2	-5.3205	-5.65082	0	19	-6.26594	-5.01103	5	20
12	1	545	74	0	1	-2.74	4.76	96	90	76	53	12	-9.90948	-4.13275	66	0	-4.42388	-2.59853	16	7	-10.704	-4.90919	73	0	-9.02166	-6.60852	32	5
13	0	562	66	0	0	-1.94	1.67	100	75	78	74	16	-2.86743	-0.581051	0	0	-3.31006	-5.80598	16	31	-4.52164	-2.66015	2	2	-5.83627	-4.94087	6	2
14	1	551	61	1	0	-1.13	2.47	96	107	92	89	16	-3.52899	-1.23974	0	0	-4.61864	-2.41272	30	0	-4.10351	-1.51156	0	0	-6.72486	-1.77133	1	0
15	0	574	61	1	1	-21.36	-15.13	25	62	56	49	17	-2.77648	-2.50228	0	0	-3.13483	-3.77665	25	34	-3.09593	-2.47724	0	0	-5.49472	-3.27399	5	2
16	0	551	56	0	0	-1.36	2.34	98	100	88	85	12	-2.4354	-3.25463	0	0	-2.78594	-2.08576	11	3	-2.71036	-2.92713	0	0	-6.43565	-4.74241	7	0
17	1	516	64	0	1	-6.02	12.34	80	70	69	53	12	-12.8159	-8.69675	107	65	-4.70652	-2.63138	34	4	-11.0957	-7.12613	54	23	-12.2231	-6.31347	92	15
18	0	560	53	1	1	-9.88	15.92	63	64	56	44	14	-5.5138	-11.8236	5	9	-3.10996	-3.63376	5	15	-5.33965	-9.53783	1	14	-7.33955	-8.18099	0	0
19	0	554	45	1	0	1.98	1.44	100	100	84	83	12	-2.43345	-1.15602	0	0	-3.10388	-2.72789	4	7	-4.08491	-1.17942	1	0	-7.86266	-0.94563	3	0
20	1	568	82	0	1	-15.11	9.81	53	67	58	48	11	-6.86893	-5.01208	0	0	-4.85914	-3.52297	43	14	-4.90889	-6.54058	0	0	-8.1366	-7.0674	6	1
21	1	559	62	0	1	-2.17	3.53	94	83	78	54	10	-10.9087	-2.45277	49	0	-6.6771	-1.65078	105	3	-14.9117	-1.02911	173	0	-14.3965	-1.7454	143	1
22	1	551	69	0	1	-7.9	10.69	76	59	61	43	14	-6.16127	-16.6361	26	143	-5.09846	-2.9392	68	49	-8.08926	-14.9597	53	135	-7.72359	-13.0441	26	33
23	1	492	69	1	0	1.7	1.84	100	80	85	82	14	-3.78846	-0.979209	1	0	-3.89415	-2.27277	25	1	-4.10349	-1.95897	2	0	-5.28802	-1.89668	0	0
24	1	520	58	0	1	0.52	2.34	98	80	74	58	11	-11.1884	-7.5947	47	23	-4.43693	-2.79715	49	16	-11.0069	-7.66993	53	34	-7.83691	-5.85286	21	23
25	0	558	73	0	1	-12.75	16.18	55	64	59	42	14	-12.9424	-3.33251	93	2	-6.19331	-5.68981	99	53	-13.4859	-4.52504	112	1	-13.0064	-3.85817	94	0
26	1	563	81	0	0	-3.2	2.33	99	90	81	75	13	-4.7535	0	1	0	-4.12263	-3.53054	12	32	-3.95178	0	0	0	-5.78994	-0.0278772	0	0
27	0	495	46	0	1	-12.94	13.99	63	62	64	56	16	-8.7242	-8.64367	47	79	-5.13309	-7.78374	68	111	-7.18973	-9.89793	21	72	-5.78836	-8.71823	9	44
28	1	545	68	0	0	-1.56	1.67	99	91	82	79	13	-2.77385	-2.23146	0	0	-3.20131	-2.55325	10	3	-3.71096	-3.03414	0	0	-4.04428	-4.04275	1	0
29	1	550	51	1	0	-0.19	1.73	100	101	75	71	15	-2.59559	-0.902185	0	0	-2.52019	-3.47319	5	5	-3.59457	-2.19395	0	0	-6.59704	-3.26055	4	0
30	0	571	73	0	1	-4.56	13.16	74	69	66	49	9	-14.2011	-13.1039	105	24	-6.97904	-5.05409	148	74	-20.2262	-14.7673	248	104	-23.4504	-9.02639	307	20
31	1	520	37	1	1	-2.17	4.29	94	52	52	48	13	-2.84278	-19.6132	0	115	-2.76593	-14.5219	8	272	-3.16596	-32.9009	0	403	-6.59168	-27.9877	12	338
32	0	563	46	0	1	-3.8	10.81	84	80	73	56	14	-14.6054	-20.1893	101	156	-7.92834	-6.06364	145	82	-21.2075	-24.3303	252	260	-25.6581	-23.7277	294	252
33	1	546	36	0	1	-6.93	7.85	85	62	67	53	12	-7.42142	-1.85575	14	0	-5.57646	-5.03359	81	30	-10.8139	-4.21297	80	1	-13.2343	-5.81876	145	1
34	1	486	66	0	1	-14.82	15.49	54	61	67	49	12	-8.73136	-4.05773	65	0	-4.81071	-2.5122	76	0	-11.6051	-5.01398	146	11	-13.9002	-4.87375	145	1
35	1	563	47	1	1	-2.72	7.15	93	97	78	71	13	-9.54052	-1.2643	55	0	-3.57157	-2.44358	7	6	-10.7711	-2.37725	52	0	-7.7335	-1.84698	36	0
36	0	521	44	1	1	-3.21	3.85	96	72	78	79	12	-6.20407	-5.98317	9	8	-4.36075	-2.43402	41	9	-7.26458	-5.83985	4	13	-10.3601	-5.18823	47	13
37	1	525	41	1	0	0.27	1.34	100	110	90	88	9	-3.83329	-1.6154	13	0	-3.32087	-1.63322	15	0	-3.53957	-1.6477	5	0	-4.01729	-2.56954	0	0
38	0	499	76	1	1	-10.3	15.84	60	56	60	41	12.5	-13.0947	-8.80622	88	31	-4.89428	-4.34706	68	40	-15.3871	-11.0395	154	70	-18.8545	-11.03	238	58
39	1	506	49	0	1	-2.26	4.01	93	84	76	58	11	-10.7717	-4.53406	60	5	-5.37669	-3.08545	57	5	-13.6072	-4.89601	120	21	-14.4256	-7.58433	136	19
40	0	603	54	0	0	-1.47	1.85	99	94	84	84	12	-2.50554	-2.43478	1	0	-3.28302	-3.17351	14	18	-3.51789	-2.78152	1	0	-6.84563	-3.46161	2	0
41	1	547	63	1	0	-1.89	4.01	97	95	80	76	14	-2.38878	-0.241405	0	0	-3.52052	-2.03077	19	2	-4.21245	-0.411072	0	0	-6.77634	-1.58302	0	0
42	1	531	61	0	0	-2.07	1.86	98	93	80	79	14	-2.56686	-0.849771	0	0	-2.80813	-3.05189	11	14	-3.26032	-2.4165	0	0	-5.07084	-5.7608	0	0
43	1	516	46	0	1	-5.9	7.84	89	56	64	47	10	-4.71393	-8.59265	2	0	-3.26902	-6.09675	32	74	-6.21737	-13.2383	14	13	-6.37116	-14.2468	12	34
44	0	514	66	1	1	-9.8	13.11	67	66	68	48	14	-13.3934	-17.3642	106	146	-4.7832	-3.73568	59	44	-14.7526	-17.376	137	177	-15.9087	-14.9405	188	117
45	1	508	77	1	0	0.26	1.66	100	90	85	81	13	-3.74237	-2.20926	10	2	-4.40686	-1.92069	45	14	-3.23373	-1.02273	0	0	-5.56703	-1.42596	0	0
46	0	560	70	0	1	-10.33	7.8	74	67	70	52	14	-13.7384	-10.4394	79	8	-6.73475	-7.0675	89	97	-12.143	-13.7099	80	71	-13.2335	-9.23871	50	31
47	1	508	59	0	0	0.65	2.09	100	97	84	79	11	-2.75739	-0.341717	0	0	-3.40815	-1.81852	8	6	-4.0893	-1.43941	0	0	-7.76585	-2.35129	16	0
48	1	523	48	0	1	1.01	1.88	99	85	69	47	13	-11.7976	-4.81179	61	0	-6.36374	-3.71844	103	27	-16.1151	-6.08806	190	20	-15.3553	-4.12194	174	6
49	0	544	48	0	1	-12.42	17.99	57	71	66	46	16	-18.1949	-5.00445	182	17	-6.82635	-4.70944	108	39	-21.2633	-6.34904	259	35	-19.5682	-6.88299	230	21
50	0	577	59	1	0	-0.38	1.95	100	88	73	71	10	-6.81846	-1.4718	34	0	-3.269	-3.60729	16	35	-5.6116	-1.45092	27	0	-4.6961	-2.66476	20	0
51	1	394	47	0	0	-0.87	1.75	99	82	79	73	10	-2.19955	-0.387898	0	0	-3.43767	-2.46863	10	2	-4.10166	-1.23054	0	1	-6.33812	-1.32755	4	0
52	0	576	38	0	1	-3.33	9.66	85	68	70	54	16	-11.3595	-10.9662	58	31	-5.41255	-3.76004	80	48	-12.8492	-11.8132	90	86	-14.3209	-10.1269	114	45
53	0	555	66	0	0	-1.72	1.63	100	80	78	73	11	-2.28455	-2.62367	0	0	-2.97196	-3.81769	0	5	-3.67314	-3.99492	0	0	-6.43582	-4.41512	0	0
54	0	531	55	0	0	1.47	1.7	100	93	83	71	14	-2.47043	-1.79416	0	0	-2.76478	-2.25658	2	5	-4.2512	-2.71477	0	0	-6.46091	-2.45867	3	0
55	1	485	53	0	0	-0.69	2.69	98	94	81	79	15	-5.3036	-1.05904	13	0	-3.51513	-1.94889	14	11	-4.91646	-1.13366	2	2	-4.80481	-1.27057	10	6
56	1	586	42	0	0	1.83	1.77	100	107	93	85	17	-3.89333	-3.09345	5	9	-3.1831	-2.34305	19	1	-3.72934	-3.37832	1	2	-6.17552	-3.36311	1	0
57	0	580	63	1	0	-0.57	2.56	98	87	78	74	14	-5.04445	-7.66712	0	0	-3.1062	-3.41844	15	17	-5.47077	-8.5549	6	3	-5.58361	-7.59181	3	0
58	1	543	62	0	0	-1.36	1.97	99	71	84	81	13	-2.34698	-0.939209	0	0	-3.69815	-2.08147	38	9	-3.32693	-0.972778	0	0	-5.00528	-1.2547	0	0
59	1	573	28	0	0	-3.23	1.21	100	87	40	22	15	-2.91068	-2.13588	0	0	-3.28182	-2.99716	12	3	-3.51733	-3.48414	0	0	-4.44946	-4.50355	0	0
60	1	517	64	0	1	-5.12	5.27	91	70	76	65	10	-2.96419	-13.036	0	74	-4.12236	-9.19546	40	80	-4.93575	-21.0016	1	88	-6.15291	-21.5622	4	91
61	1	524	57	1	0	1.17	1.91	99	109	89	84	12	-3.91956	-1.25328	3	0	-3.24732	-2.64944	8	6	-3.8772	-2.35564	0	0	-4.34871	-2.65228	0	0
62	0	577	48	1	0	-6.4	4.02	94	82	78	76	16	-4.29864	-0.175734	21	0	-3.64163	-3.90796	9	30	-4.58517	-0.193486	7	0	-5.74747	-0.62563	5	0
63	1	545	70	1	0	-1.98	2	99	79	70	69	11	-2.80359	-0.15385	0	0	-2.72932	-3.39306	8	27	-3.10445	-0.490364	0	0	-3.2023	-0.931145	0	0
64	1	579	65	1	0	-1.24	1.41	99	104	74	71	11	-2.6765	-2.67199	0	5	-3.14513	-1.65663	16	4	-4.66841	-2.25597	2	6	-5.28057	-2.11153	4	6
65	0	544	63	1	0	0.32	1.58	100	104	94	89	16	-3.75003	-2.86923	19	0	-3.19952	-1.44156	12	7	-3.23658	-2.0225	0	0	-3.89929	-1.36568	0	0
66	1	554	65	0	0	1.75	1.33	100	93	82	82	10	-1.72656	-1.32276	0	0	-2.85822	-1.74852	3	1	-2.84974	-1.62119	0	0	-5.91977	-2.50464	0	0
67	0	567	66	0	1	-16.84	15.04	56	50	58	50	16	-7.0927	-5.98858	0	0	-5.28451	-4.26798	65	24	-7.03415	-7.48938	3	0	-4.44604	-7.43974	0	1
68	1	561	53	0	0	-0.33	2.15	99	97	82	79	14	-4.00727	-4.10959	6	6	-4.23882	-2.44569	35	9	-4.52629	-4.62633	3	19	-5.98379	-5.1017	5	22
69	0	523	31	0	0	0.44	1.7	100	99	80	79	14	-4.81534	-0.00533819	26	0	-3.23341	-2.33284	17	20	-5.17105	-0.00744017	23	0	-6.06493	-0.0291155	15	0
70	1	561	52	1	0	-0.54	1.59	100	83	84	84	16	-4.14097	-0.50898	0	0	-3.83058	-2.84368	26	8	-3.7181	-1.18686	1	0	-6.11854	-2.65809	3	1
71	1	531	41	0	0	0.11	1.71	99	105	86	82	18	-2.81034	-0.958845	0	0	-4.40419	-1.37386	21	6	-3.73178	-0.885047	0	0	-6.55406	-0.802872	2	0
72	0	568	38	1	0	0.2	1.41	100	88	80	77	17	-6.91286	-1.27105	44	0	-4.4193	-2.28791	43	5	-7.09854	-1.73662	28	0	-7.70883	-2.27137	41	0
73	1	553	38	0	1	-2.32	7.11	93	91	82	56	16	-9.36444	-9.63812	10	21	-8.57777	-6.76415	179	117	-16.8117	-14.9113	220	129	-19.1281	-15.8842	249	132
74	0	540	70	0	0	-1.04	1.41	100	95	83	83	15	-2.97047	-3.30513	0	0	-2.99319	-2.42772	1	8	-3.24591	-4.16528	0	0	-4.59482	-3.80582	4	0
75	0	571	50	0	0	-0.96	2.35	99	85	76	75	15	-5.32344	-4.89754	21	6	-2.99918	-5.39312	3	88	-4.56035	-3.95864	21	0	-5.50828	-4.58136	15	0
76	1	540	28	0	0	-1.47	1.31	100	94	76	71	13	-3.21964	-2.01058	0	0	-3.08894	-2.10657	7	14	-4.47773	-2.14791	1	0	-5.04707	-0.745161	0	0
77	1	532	67	0	0	0.02	1.25	100	87	78	78	13	-3.7005	-4.30556	0	0	-3.60033	-1.88837	12	0	-3.55789	-4.84539	0	0	-7.45054	-6.53649	6	0
78	1	525	60	1	0	2.87	1.97	100	98	84	83	9	-2.79613	-1.40774	0	0	-2.59973	-1.87365	5	3	-3.48075	-2.34682	0	0	-4.98867	-2.22733	1	0
79	1	592	54	1	0	0.21	1.23	100	99	78	76	17	-5.60698	-1.5157	33	0	-4.30144	-4.23176	49	0	-5.1749	-3.11543	25	1	-7.79647	-5.23678	14	1
80	1	490	65	0	0	0.67	2.97	100	91	79	75	11	-4.8658	-1.78939	19	0	-3.52139	-3.21191	19	9	-4.50893	-2.77712	10	0	-6.21972	-4.60674	6	0
81	1	566	77	1	0	-0.02	2.44	98	74	75	72	16	-2.87187	-1.69259	0	0	-2.7695	-3.79783	6	12	-3.91875	-4.44007	3	0	-3.26294	-5.45261	0	0
82	0	529	45	1	1	-8.72	7.84	84	64	74	67	9	-3.28464	-11.0502	0	11	-2.85055	-4.12794	3	11	-3.81473	-13.0351	0	15	-5.88529	-8.85256	1	6
83	0	536	57	1	1	-8.75	14.68	80	65	69	60	9	-6.60467	-5.74575	20	3	-5.71233	-4.47908	88	21	-10.5694	-8.07246	62	16	-12.4529	-6.22097	117	10
84	1	609	40	1	1	-15.24	14.27	62	62	60	44	13	-11.0821	-2.16694	80	0	-6.00409	-2.10259	62	0	-10.8599	-0.664964	64	0	-13.3826	-0.825692	109	0
85	1	588	58	0	1	-4.93	6.27	88	79	81	54	14	-14.814	-3.63091	138	0	-5.69772	-2.08633	76	3	-18.1513	-1.37838	206	0	-20.4614	-1.97179	224	1
86	0	553	67	0	1	-2.84	7.89	89	64	71	58	14	-6.05716	-14.8907	37	48	-5.07137	-3.79877	42	36	-6.65643	-15.3924	28	55	-5.50888	-14.4742	15	27
87	0	550	69	0	1	-15.06	8.01	61	53	56	49	16	-5.2195	-8.48975	0	3	-3.88301	-3.55035	12	4	-4.82096	-8.07319	0	7	-5.99555	-6.13401	0	1
88	1	582	65	0	1	-6.96	8.78	84	64	69	45	13	-9.87447	-4.50072	43	0	-4.99702	-3.41348	51	15	-11.52	-4.32053	71	11	-13.3069	-5.89902	89	9
89	1	536	40	0	1	-3.63	10.16	91	85	72	65	14	-8.12184	-1.49975	39	0	-4.74609	-3.74663	58	20	-10.019	-2.9823	54	0	-11.5892	-6.8612	81	3
90	1	566	48	1	1	-12.85	13.79	51	64	50	43	14	-1.48003	-11.6894	0	80	-2.08978	-2.08563	2	8	-2.17266	-9.66339	0	47	-4.82306	-9.56151	5	47
91	0	576	46	0	1	-6.83	10.37	85	75	73	61	15	-11.4246	-9.47433	73	7	-6.44376	-4.87563	112	53	-15.3141	-10.8272	147	46	-17.5489	-10.785	193	27
92	1	526	45	1	1	-13.21	13.86	65	59	66	59	10	-7.56	-5.896	33	7	-2.80019	-3.82187	1	6	-7.70884	-7.24935	22	4	-8.16795	-9.60688	56	15
93	0	561	56	0	1	-13.15	14.84	60	67	71	51	14	-13.2716	-18.8562	113	133	-4.79111	-7.41564	38	134	-14.479	-23.8572	131	214	-13.1267	-20.2683	113	119
94	0	484	47	0	1	-29.16	9.96	5	44	51	42	15	-0.992653	-10.9769	0	4	-2.30687	-3.49442	2	28	-2.34786	-10.0495	0	6	-4.94629	-7.66332	0	1
95	0	550	32	0	1	-2.45	2.87	96	72	75	65	12	-11.6287	-8.89566	58	6	-6.64119	-5.54172	108	74	-16.0788	-12.6206	165	95	-18.0756	-11.8904	205	88
96	1	592	31	1	0	-1.06	2.89	99	97	77	77	18	-5.53873	-3.71085	44	0	-2.68188	-3.1583	8	9	-6.11234	-4.80455	38	0	-5.37629	-4.93435	19	1
97	1	508	74	0	0	-4.44	2.71	99	97	78	77	12	-4.47989	-0.995338	0	0	-2.82442	-1.99587	21	2	-4.95153	-0.885879	4	0	-4.18732	-0.806878	1	0
98	1	535	49	1	0	-0.61	1.94	98	105	87	83	11	-1.99655	-0.0125702	0	0	-2.44496	-1.24715	9	0	-2.90691	-0.0855879	0	0	-3.69844	-0.0331946	0	0
99	0	633	65	1	0	0.6	2.01	99	82	77	75	15	-2.36843	-2.25005	0	0	-3.02056	-2.74129	14	9	-3.74258	-3.83444	0	0	-5.36511	-3.67989	2	0
100	1	453	35	1	1	-2.49	5.9	95	75	66	51	9	-9.59788	-11.7896	50	81	-7.51617	-3.4708	138	40	-12.087	-11.2681	89	64	-20.3398	-0.31154	237	0
101	0	540	51	1	1	-2.17	2.78	97	92	84	84	11	-3.7265	-3.30045	9	10	-2.95944	-2.46142	7	1	-4.08643	-4.10445	8	11	-4.4634	-3.92501	8	10
102	1	511	52	0	0	0.33	1.27	100	93	76	74	15	-3.66281	-1.62271	3	0	-3.46995	-3.06527	25	14	-3.53388	-3.4842	10	0	-6.13594	-6.15646	11	0
103	0	546	49	0	0	-0.66	1.63	99	89	84	83	12	-6.15609	-4.03735	46	0	-4.91158	-3.00513	51	7	-6.06685	-4.3059	22	2	-7.83098	-6.49519	23	7
104	1	516	65	0	1	-4.79	7.85	88	86	81	56	11	-7.56003	-9.33618	24	36	-8.31629	-6.90313	157	94	-14.5785	-14.8007	160	135	-15.7066	-15.1409	192	121
105	0	599	41	1	1	-1.41	1.85	98	84	84	76	13	-4.54841	-1.72041	28	0	-2.51053	-2.54759	0	7	-4.30237	-2.51337	23	0	-4.68635	-2.35711	5	0
106	0	576	45	0	0	0.82	1.89	100	93	76	73	15	-4.85528	-1.57325	4	0	-4.03108	-3.02883	16	13	-5.25305	-2.31047	10	1	-6.78007	-2.95664	18	6
107	1	580	55	1	1	-6.74	8.97	89	79	62	55	13	-6.35078	-6.68774	5	0	-3.98175	-4.6198	16	23	-7.591	-9.56596	8	0	-6.8947	-12.6134	15	0
108	0	530	64	0	0	0.23	1.59	100	82	78	77	11	-3.68169	-2.89899	0	0	-3.13685	-2.54535	9	6	-3.11354	-2.80282	0	0	-4.88459	-2.81921	0	0
109	0	540	62	0	0	-2.05	1.51	100	94	80	75	17	-3.76724	-3.48921	6	0	-4.45	-2.87787	37	33	-4.1043	-2.78957	1	1	-6.07486	-7.17488	5	14
110	1	570	68	0	0	3.35	3.45	100	73	68	66	19	-2.91867	-1.44653	0	0	-2.55659	-2.03357	10	3	-3.04211	-1.27858	1	0	-3.08554	-2.44319	0	0
111	0	540	54	0	0	0.56	1.32	100	85	84	85	13	-2.59544	-3.13666	0	0	-3.00916	-3.05569	6	11	-4.12129	-4.76527	0	0	-5.68547	-3.67754	5	0
112	0	531	48	0	0	1.26	1.71	100	89	83	79	13	-3.0899	-3.49559	0	0	-3.07645	-3.52144	13	8	-4.45781	-4.71398	1	1	-7.48361	-6.61127	12	5
113	0	587	54	0	0	1.27	1.59	99	111	92	84	11	-2.24721	-3.03377	0	0	-3.70452	-2.86195	18	3	-5.01329	-3.9687	0	0	-10.3675	-3.10311	71	0
114	1	554	64	1	0	-1.03	2.16	99	90	83	82	11	-2.06991	-1.55825	0	0	-3.47787	-2.62527	26	0	-3.81804	-2.38435	0	0	-6.8398	-2.36188	16	0
115	0	648	72	0	0	-2.49	1.78	99	79	74	69	15	-2.11822	-2.90639	0	0	-3.27355	-2.05302	8	5	-3.68174	-1.81532	0	0	-6.95559	-2.6686	1	0
116	0	517	65	1	0	-3.18	2.67	100	91	67	59	13	-4.84317	-2.69068	20	0	-4.04481	-3.2988	23	16	-5.00848	-3.96506	23	0	-5.44897	-3.67755	14	0
117	1	517	69	0	0	0.16	1.55	99	85	74	72	9	-2.48183	-2.90861	0	0	-2.40098	-2.43398	3	0	-3.33712	-3.30488	0	0	-3.95922	-2.18675	0	0
118	1	563	58	0	0	0.13	2.7	99	96	78	71	12	-3.49095	-2.54486	2	0	-3.22491	-3.03553	22	14	-3.60215	-3.99466	0	0	-3.21569	-4.48906	0	0
119	1	542	67	0	0	-2.99	1.88	99	77	73	71	12	-3.10601	-4.03456	0	0	-4.1742	-3.45412	35	21	-4.29961	-5.19615	0	6	-5.68169	-4.84733	3	16
120	0	555	68	0	0	-2.07	1.52	99	79	75	73	18	-4.13755	-2.26131	4	0	-3.34922	-1.21175	7	2	-3.78354	-1.92126	0	0	-7.05217	-3.96541	0	1
121	1	524	85	1	0	-1.22	4.95	96	70	77	75	13	-2.06407	-2.03405	0	0	-3.09565	-3.47722	5	2	-2.89873	-3.68332	0	2	-6.22748	-4.46994	0	0
122	1	500	63	1	0	-0.13	2.63	99	86	79	74	11	-3.76371	-3.06219	0	2	-3.42319	-2.75207	6	35	-4.78481	-3.32609	0	3	-3.40669	-4.81466	0	14
123	0	514	76	0	0	-3.31	5.08	96	80	72	68	15	-3.10967	-2.1851	0	0	-4.03815	-3.14231	36	23	-3.38055	-2.92191	0	0	-5.07301	-2.42047	5	3
124	0	532	75	1	0	-1.32	2.06	98	90	75	46	16	-6.52242	-4.65422	35	0	-4.54153	-4.07246	44	37	-6.279	-4.61259	24	1	-12.1722	-5.46061	116	10
125	1	540	66	1	0	2.6	1.5	100	89	86	83	16	-4.20623	-1.51481	8	0	-3.53255	-3.19544	18	22	-3.76963	-2.11311	11	0	-5.08565	-2.72205	10	0
126	0	541	71	0	0	-3.83	4.46	96	83	82	58	16	-7.17656	-9.06978	31	13	-6.83961	-5.20929	127	50	-7.01364	-9.48398	35	8	-11.4422	-12.0738	109	12
127	1	555	49	0	1	-0.68	3.86	96	67	67	48	11	-9.60943	-10.5784	43	37	-3.79214	-4.54961	25	26	-11.0007	-13.4843	63	53	-8.42215	-12.3634	37	45
128	1	516	65	0	1	-9.07	9.78	78	70	72	58	13	-9.04953	-1.02772	36	0	-4.50442	-2.83636	27	10	-11.6465	-2.22836	61	0	-13.3675	-2.22801	141	0
129	1	592	60	1	1	-7.08	6.6	89	54	63	57	12	-3.46901	-0.219719	0	0	-3.12914	-2.90666	3	2	-4.53353	-0.703819	1	0	-4.63692	-1.47129	0	0
130	0	521	59	1	1	-2.73	4.97	97	86	85	83	11	-5.55472	-0.991634	19	0	-3.60003	-3.41095	22	23	-4.65566	-1.10455	12	0	-5.42714	-1.1729	3	0
131	1	511	74	0	1	3.14	1.83	100	93	79	75	10	-3.69935	-0.454506	0	0	-3.61633	-1.44433	8	3	-4.89922	-0.702539	6	0	-6.99703	-0.882497	22	3
132	0	546	59	0	1	-4.98	7.73	91	79	85	80	13	-4.0399	-3.21368	0	7	-6.05791	-2.94155	87	11	-6.17907	-4.4975	11	12	-8.66308	-5.72217	35	20
